# Supplementary material for: Factors associated with occupancy of pharmacist positions in public sector hospitals in Uganda: a cross-sectional study
Source: Hum Resour Health. 2017 Jan 5;15:1. doi: 10.1186/s12960-016-0176-x (PMC5217537; doi:10.1186/s12960-016-0176-x)
Supplement: Additional file 3: — Hiring patterns of pharmacists into public hospitals (XLSX 12 kb) [file 12960_2016_176_MOESM3_ESM.xlsx]

## Sheet: Sheet1
Supplementary Table 1 Hiring patterns of pharmacists by Uganda's Health Service Commission 2010/2011 to 2013/2014
Financial Year	Type of Hospital	Number of vacancies	Positions Filled	Positions Abandoned	Number of Applicants
2010/2011	National referral hospitals	6	6	No information	No information
	Regional referral hospitals	10	10	No information	No information
	General hospitals	No information	No information	No information	No information
2011/2012	National referral hospitals	2	2	No information	25 applicants
	Regional referral hospitals	14	10	No information
	General hospitals	No information	No information	No information	No information
2012/2013	National referral hospitals	2	2	No information	No information
	Regional referral hospitals	6	6	No information	No information
	General hospitals	No information	No information	No information	No information
2013/2014	National referral hospitals	9	9	No information	No information
	Regional referral hospitals			No information	No information
	General hospitals	No information	No information	No information	No information
